# Supplementary material for: An eQTL variant of ZXDC is associated with IFN-γ production following Mycobacterium tuberculosis antigen-specific stimulation
Source: Sci Rep. 2017 Oct 9;7:12800. doi: 10.1038/s41598-017-13017-8 (PMC5634485; doi:10.1038/s41598-017-13017-8)
Supplement: Supplementary file 2 — Supplementary Tables [file 41598_2017_13017_MOESM2_ESM.xls]

## Sheet: Table S1
					Val-de-Marne sample					Tygerberg sample
	LD cluster	position (bp)	SNP	Alleles*	Allele frequency*	Estimated Effect (SE)#	P-value	Genetic model**	information§	Allele frequency*	Estimated Effect (SE)#	P-value***	Genetic model	information§
	8-1	76236341	rs79392429	C / T	0.901	0.59 (0.13)	8.31414e-06	REC	0.915	0.81	-	>0.5	-	0.9
	8-2	78963020	rs117257553	T / A	0.039	0.80 (0.18)	9.90074e-06	ADD	0.952	0.01	-	>0.5	-	0.933
		78963622	rs118187863	G / A	0.039	0.80 (0.18)	1.00189e-05	ADD	0.952	0.01	-	>0.5	-	0.931
		78966953	rs202163431	T / TA	0.061	0.82 (0.17)	2.37636e-06	ADD	0.645	0.08	-	>0.5	-	0.643
		78978131	rs75231543	A / G	0.039	0.80 (0.18)	1.01323e-05	ADD	0.95	0.01	-	>0.5	-	0.912
		78979589	rs141810731	T / C	0.039	0.80 (0.18)	1.01436e-05	ADD	0.95	0.01	-	>0.5	-	0.911
		78981194	rs117762248	C / A	0.039	0.80 (0.18)	1.01429e-05	ADD	0.95	0.01	-	>0.5	-	0.91
		78982210	rs77767122	A / G	0.039	0.80 (0.18)	1.01421e-05	ADD	0.95	0.01	-	>0.5	-	0.909
		78984646	rs118084590	A / G	0.039	0.80 (0.18)	1.01226e-05	ADD	0.95	0.01	-	>0.5	-	0.907
		78986849	rs117536094	C / T	0.039	0.80 (0.18)	1.01211e-05	ADD	0.95	0.01	-	>0.5	-	0.906
		78987821	chr8:78987821:D	C / CT	0.039	0.80 (0.18)	1.01204e-05	ADD	0.95	0.01	-	>0.5	-	0.906
		78991235	chr8:78991235:D	C / CATAAGTCTGGG	0.039	0.80 (0.18)	1.01184e-05	ADD	0.95	0.01	-	>0.5	-	0.906
		78995179	rs117746665	C / T	0.039	0.80 (0.18)	1.00748e-05	ADD	0.949	0.01	-	>0.5	-	0.906
		78995955	rs78784982	C / T	0.039	0.80 (0.18)	1.01763e-05	ADD	0.948	0.01	-	>0.5	-	0.906
		78998300	rs117528033	A / G	0.039	0.80 (0.18)	1.0025e-05	ADD	0.948	0.01	-	>0.5	-	0.907
		79003809	rs147053766	C / T	0.039	0.84 (0.19)	9.16109e-06	ADD	0.896	0.01	-	>0.5	-	0.995
	8-3	79876744	rs6991466	A / G	0.25	0.38 (0.09)	7.1109e-06	ADD	0.991	0.2	0.37 (0.23)	0.0505487	REC	0.992
		79885854	rs1427255	C / T	0.315	0.33 (0.08)	4.7716e-05	ADD	0.986	0.228	0.36 (0.21)	0.0221731	REC	0.997
		79887184	rs12056761	A / G	0.316	0.34 (0.08)	3.30413e-05	ADD	0.981	0.227	0.36 (0.21)	0.0232188	REC	0.994
		79887368	rs12056450	G / A	0.316	0.34 (0.08)	3.14432e-05	ADD	0.981	0.227	0.36 (0.21)	0.0234549	REC	0.992
		79889640	rs11781015	A / G	0.321	0.35 (0.08)	8.62612e-06	ADD	0.977	0.229	0.26 (0.22)	0.115523	REC	0.958
	8-4	79888344	rs7825423	C / T	0.407	0.49 (0.10)	3.57033e-06	DOM	0.982	0.308	-	>0.5	-	0.975
		79888908	rs6981743	T / C	0.387	0.48 (0.10)	2.73561e-06	DOM	0.981	0.295	-	>0.5	-	0.968
	Table S2 : Association results on imputed data for IFNg-BCG phenotype for p-value < 5.10-5 in Val de Marne sample
	* The first mentioned allele is associated with high values of the phenotype, and the frequency is given for this allele
	** Genetic model defined for Allele associated with high values of phenotype
	***p-value for Tygerberg sample = best p-value of the LRT test among the 3 genetic models additive, recessive or dominant, one tailed. p-value > 0,5 means that the allele associated with the highest phenotypes is not the same as in the french sample after looking carefully at the phenotype levels by genotypes
	§quality criterion extracted from IMPUTE2 software. Information=1 means that the SNP is genotyped wheras information=1.00 means that the SNP has been imputed.
	# Regression coefficient with its standard error (SE)

## Sheet: Table S2
Table S3 : Comparison of the bestguess genotypes coming from IMPUTE2 software versus the real genotypes on 368 individuals from Val-de-Marne and 236 individuals from Tygerberg sample
chr	SNP	Val de Marne	Tygerberg
3	rs9784373	0.98324	0.99
3	rs9828868	*	0.86
8	rs12056450	0.96	0.99
* the SNP was part of the genotyped variants in the Illumina HumanOmniExpressExome BeadChip in Val-de-Marne individuals

## Sheet: Table S3
					Val-de-Marne sample					Tygerberg sample
	LD cluster	position (bp)	SNP	Alleles*	Allele frequency*	Estimated Effect (SE)#	P-value	Genetic model**	information§	Allele frequency*	Estimated Effect (SE)#	P-value***	Genetic model	information§
	3-1	120111733	chr3:120111733:D	T / TA	0.021	1.02 (0.24)	1.8263e-05	ADD	0.956	0.006	-	> 0,5	-	0.889
		120117992	rs114720435	T / C	0.021	1.00 (0.24)	2.50058e-05	ADD	0.967	0.005	-	> 0,5	-	1
		120129794	rs77250558	T / C	0.02	1.00 (0.24)	2.50557e-05	ADD	0.962	0.017	-	> 0,5	-	0.916
	3-2	122059775	rs9784373	T / A	0.047	0.81 (0.18)	9.45694e-06	DOM	0.903	0.024	0.32 (0.29)	0.13	DOM	0.93
		122060841	rs149692729	G / A	0.047	0.80 ( 0.18)	1.22715e-05	DOM	0.891	0.024	0.38 (0.29)	0.092	DOM	0.944
	3-3	124248975	rs74677891	C / T	0.052	0.66 (0.16)	3.04589e-05	DOM	0.96	0.021	-	> 0,5	-	1
		124253483	rs79289633	G / A	0.052	0.66 (0.16)	3.15241e-05	DOM	0.966	0.021	-	> 0,5	-	1
		124253581	rs77945479	G / A	0.052	0.66 (0.16)	3.15397e-05	DOM	0.966	0.021	-	> 0,5	-	0.999
	3-4	125991012	rs116817490	C / A	0.027	1.12 (0.25)	5.04272e-06	DOM	0.824	0.013	-	> 0,5	-	0.657
	3-5	126129646	rs9828868	T / C	0.487	0.49 (0.11)	9.58472e-06	REC	1	0.485	0.11 (0.14)	0.219361	REC	0.895
	3-6	129786628	rs57026314	A / G	0.025	1.21 (0.28)	1.39349e-05	DOM	0.624	0.028	0.12 (0.31)	0.344621	DOM	0.553
	3-7	131841434	rs140762555	G / A	0.053	0.68 (0.16)	1.7139e-05	ADD	0.886	0.066	-	> 0,5	-	0.84
		131842891	rs59712276	A / G	0.028	0.93 (0.22)	1.66012e-05	ADD	0.872	0.022	-	> 0,5	-	0.98
		131848904	rs75435362	A / T	0.028	0.93 (0.22)	1.66061e-05	ADD	0.872	0.022	-	> 0,5	-	0.992
		131852560	rs57202631	T / C	0.028	0.93 (0.22)	1.65278e-05	ADD	0.873	0.022	-	> 0,5	-	0.982
	3-8	135484040	rs7431617	G / A	0.344	0.29 (0.07)	3.05328e-05	ADD	0.984	0.431	0.02 (0.08)	0.42	ADD	0.99
	3-9	136283857	rs60291974	C / A	0.841	0.51 ( 0.12)	4.87364e-05	REC	0.659	0.885	-	>0,5	-	0.619
		Table S4 : Association results on imputed data for IFNg-ESAT6BCG phenotype for p-value < 5.10-5 in Val de Marne sample
		* The first mentioned allele is associated with high values of the phenotype, and the frequency is given for this allele
		** Genetic model defined for Allele associated with high values of phenotype
		***p-value for Tygerberg sample = best p-value of the LRT test among the 3 genetic models additive, recessive or dominant, one tailed. P min CT > 0,5 means that the allele associated with the highest phenotypes is not the same as in the french sample after looking carefully at the phenotype levels by genotypes
		§quality criterion extracted from IMPUTE2 software. Information=1 means that the SNP is genotyped wheras information=1.00 means that the SNP has been imputed.
		# Regression coefficient with its standard error (SE)
